# Supplementary material for: Nucleolin myocardial-specific knockout exacerbates glucose metabolism disorder in endotoxemia-induced myocardial injury
Source: PeerJ. 2024 May 20;12:e17414. doi: 10.7717/peerj.17414 (PMC11114111; doi:10.7717/peerj.17414)
Supplement: Supplemental Information 1 [file peerj-12-17414-s001.zip]

Archive with 7 entries (7 files):
- figure/FIGURE-1.jpg
- figure/figure-2.jpg
- figure/figure-3.jpg
- figure/figure-4.jpg
- figure/figure-5.jpg
- figure/figure-6.jpg
- figure/figure-7.jpg
