# Supplementary material for: Nucleolin myocardial-specific knockout exacerbates glucose metabolism disorder in endotoxemia-induced myocardial injury
Source: PeerJ. 2024 May 20;12:e17414. doi: 10.7717/peerj.17414 (PMC11114111; doi:10.7717/peerj.17414)
Supplement: Supplemental Information 2 [file peerj-12-17414-s002.zip]

Archive with 17 entries (11 files):
- 3ab/
- 3ab/20210415-562.xlsx
- 3ab/3A.xlsx
- 3ab/3B.xlsx
- 3cdef/
- 3cdef/20210818_044445-Cell Mito Stress Test-OCR.xlsm
- 4a/
- 4a/4a.xlsx
- 4b/
- 4b/4b.xlsx
- 4b/protein concentration.xlsx
- 4c-d/
- 4c-d/4c.xlsx
- 4c-d/4d.xlsx
- 4efghi/
- 4efghi/20210827_092447-Cell Mito Stress Test.xlsm
- 4efghi/20210827_113450-Cell Mito Stress Test-NC-OCR.xlsm
