# Supplementary material for: Nucleolin myocardial-specific knockout exacerbates glucose metabolism disorder in endotoxemia-induced myocardial injury
Source: PeerJ. 2024 May 20;12:e17414. doi: 10.7717/peerj.17414 (PMC11114111; doi:10.7717/peerj.17414)
Supplement: Supplemental Information 2 [file peerj-12-17414-s002.zip › 3ab/20210415-562.xlsx]

## Sheet: 板 1 - Sheet1
软件版本	3.05.11
实验文件路径:	D:\唐玉婷\20210415-atp\562.xpt
方案文件路径:
板编号	板 1
日期	2021-04-15
时间	08:00:32
检测仪类型:	Synergy H1
检测仪序列号:	190516B
检测类型	检测仪
程序详细信息
板类型	96 WELL PLATE
完成后弹出板
检测	吸收光 终点
	A1..H2
	波长: 562
	检测速度: 正常, 延迟: 100 msec, 测量值/数据点: 8
结果
实际温度:	20.4
		1	2	3	4	5	6	7	8	9	10	11	12
	A	0.046	0.147											562
	B	0.086	0.144											562
	C	0.159	0.143											562
	D	0.218	0.153											562
	E	0.329	0.148											562
	F	0.427	0.153											562
	G	0.047	0.048											562
	H	0.046	0.047											562
		0.086	0
		0.159	1
		0.218	2
		0.329	4
		0.427	6
	c1	0.147	0.884999	4.42499
	c2	0.144	0.831848	4.15924
	c3	0.143	0.814131	4.07065
	tnf+lps	0.153	0.991301	4.9565
	tnf+lps	0.148	0.902716	4.51358
	tnf+lps	0.153	0.991301	4.9565
				ng/ul	g/L
				442.499	0.442499
				415.924	0.415924
				407.065	0.407065
				495.65	0.49565
				451.358	0.451358
				495.65	0.49565
