# Supplementary material for: Nucleolin myocardial-specific knockout exacerbates glucose metabolism disorder in endotoxemia-induced myocardial injury
Source: PeerJ. 2024 May 20;12:e17414. doi: 10.7717/peerj.17414 (PMC11114111; doi:10.7717/peerj.17414)
Supplement: Supplemental Information 2 [file peerj-12-17414-s002.zip › 3ab/3A.xlsx]

## Sheet: 板 1 - Sheet1
软件版本	3.05.11
实验文件路径:	D:\唐玉婷\20210415-atp\20210415-atp.xpt
方案文件路径:
板编号	板 1
日期	2021-04-15
时间	06:49:41
检测仪类型:	Synergy H1
检测仪序列号:	190516B
检测类型	检测仪
程序详细信息
板类型	96 WELL PLATE
完成后弹出板
检测	发光 终点
	随机
	积分时间: 0:01.00 (MM:SS.ss)
	滤光片组 1
	发射: 全光
	光学元件: 顶部, 增益: 135
	检测速度: 正常, 延迟: 100 msec
	扩展动态范围
	检测高度: 1 mm
出板/进板	2
检测	发光 终点
	随机
	积分时间: 0:01.00 (MM:SS.ss)
	滤光片组 1
	发射: 全光
	光学元件: 顶部, 增益: 135
	检测速度: 正常, 延迟: 100 msec
	扩展动态范围
	检测高度: 1 mm
出板/进板	3
检测	发光 终点
	随机
	积分时间: 0:01.00 (MM:SS.ss)
	滤光片组 1
	发射: 全光
	光学元件: 顶部, 增益: 135
	检测速度: 正常, 延迟: 100 msec
	扩展动态范围
	检测高度: 1 mm
出板/进板	4
检测	发光 终点
	随机
	积分时间: 0:01.00 (MM:SS.ss)
	滤光片组 1
	发射: 全光
	光学元件: 顶部, 增益: 135
	检测速度: 正常, 延迟: 100 msec
	扩展动态范围
	检测高度: 1 mm
出板/进板	5
检测	发光 终点
	随机
	积分时间: 0:01.00 (MM:SS.ss)
	滤光片组 1
	发射: 全光
	光学元件: 顶部, 增益: 135
	检测速度: 正常, 延迟: 100 msec
	扩展动态范围
	检测高度: 1 mm
出板/进板	6
检测	发光 终点
	随机
	积分时间: 0:01.00 (MM:SS.ss)
	滤光片组 1
	发射: 全光
	光学元件: 顶部, 增益: 135
	检测速度: 正常, 延迟: 100 msec
	扩展动态范围
	检测高度: 1 mm
出板/进板	7
检测	发光 终点
	随机
	积分时间: 0:01.00 (MM:SS.ss)
	滤光片组 1
	发射: 全光
	光学元件: 顶部, 增益: 135
	检测速度: 正常, 延迟: 100 msec
	扩展动态范围
	检测高度: 1 mm
出板/进板	44229
检测	发光 终点
	随机
	积分时间: 0:01.00 (MM:SS.ss)
	滤光片组 1
	发射: 全光
	光学元件: 顶部, 增益: 135
	检测速度: 正常, 延迟: 100 msec
	扩展动态范围
	检测高度: 1 mm
出板/进板	44230
检测	发光 终点
	随机
	积分时间: 0:01.00 (MM:SS.ss)
	滤光片组 1
	发射: 全光
	光学元件: 顶部, 增益: 135
	检测速度: 正常, 延迟: 100 msec
	扩展动态范围
	检测高度: 1 mm
出板/进板	44231
检测	发光 终点
	随机
	积分时间: 0:01.00 (MM:SS.ss)
	滤光片组 1
	发射: 全光
	光学元件: 顶部, 增益: 135
	检测速度: 正常, 延迟: 100 msec
	扩展动态范围
	检测高度: 1 mm
出板/进板	44232
检测	发光 终点
	随机
	积分时间: 0:01.00 (MM:SS.ss)
	滤光片组 1
	发射: 全光
	光学元件: 顶部, 增益: 135
	检测速度: 正常, 延迟: 100 msec
	扩展动态范围
	检测高度: 1 mm
出板/进板	44233
检测	发光 终点
	随机
	积分时间: 0:01.00 (MM:SS.ss)
	滤光片组 1
	发射: 全光
	光学元件: 顶部, 增益: 135
	检测速度: 正常, 延迟: 100 msec
	扩展动态范围
	检测高度: 1 mm
出板/进板	44234
检测	发光 终点
	随机
	积分时间: 0:01.00 (MM:SS.ss)
	滤光片组 1
	发射: 全光
	光学元件: 顶部, 增益: 135
	检测速度: 正常, 延迟: 100 msec
	扩展动态范围
	检测高度: 1 mm
出板/进板	44235
检测	发光 终点
	随机
	积分时间: 0:01.00 (MM:SS.ss)
	滤光片组 1
	发射: 全光
	光学元件: 顶部, 增益: 135
	检测速度: 正常, 延迟: 100 msec
	扩展动态范围
	检测高度: 1 mm
结果
实际温度:	19.8
实际温度:	19.8
实际温度:	19.8
实际温度:	19.9
实际温度:	19.9
实际温度:	19.9
实际温度:	19.9
实际温度:	20
实际温度:	20
实际温度:	20
实际温度:	20
实际温度:	20
实际温度:	20
实际温度:	20
		1	2	3	4	5	6	7	8	9	10	11	12
	A			6947										Read 1:Lum
				7357										Read 2:Lum
				7663										Read 3:Lum
				7671										Read 4:Lum
				7871										Read 5:Lum
				8123										Read 6:Lum
					20									Read 7:Lum
					6627									Read 8:Lum
					7170									Read 9:Lum
					7287									Read 10:Lum
					7360									Read 11:Lum
					7399									Read 12:Lum
					7395									Read 13:Lum
					7481									Read 14:Lum
	B			2328										Read 1:Lum
				2619										Read 2:Lum
				2785										Read 3:Lum
				2821										Read 4:Lum
				3086										Read 5:Lum
				3269										Read 6:Lum
					21									Read 7:Lum
					6249									Read 8:Lum
					6737									Read 9:Lum
					7084									Read 10:Lum
					6983									Read 11:Lum
					7070									Read 12:Lum
					7182									Read 13:Lum
					7414									Read 14:Lum
	C			1119										Read 1:Lum
				1222										Read 2:Lum
				1332										Read 3:Lum
				1320										Read 4:Lum
				1432										Read 5:Lum
				1449										Read 6:Lum
					15									Read 7:Lum
					5458									Read 8:Lum
					5958									Read 9:Lum
					6221									Read 10:Lum
					6493									Read 11:Lum
					6588									Read 12:Lum
					6486									Read 13:Lum
					6682									Read 14:Lum
	D													Read 1:Lum
														Read 2:Lum
														Read 3:Lum
														Read 4:Lum
														Read 5:Lum
														Read 6:Lum
														Read 7:Lum
														Read 8:Lum
														Read 9:Lum
														Read 10:Lum
														Read 11:Lum
														Read 12:Lum
														Read 13:Lum
														Read 14:Lum
	E													Read 1:Lum
														Read 2:Lum
														Read 3:Lum
														Read 4:Lum
														Read 5:Lum
														Read 6:Lum
														Read 7:Lum
														Read 8:Lum
														Read 9:Lum
														Read 10:Lum
														Read 11:Lum
														Read 12:Lum
														Read 13:Lum
														Read 14:Lum
	F			366										Read 1:Lum
				389										Read 2:Lum
				459										Read 3:Lum
				476										Read 4:Lum
				500										Read 5:Lum
				511										Read 6:Lum
					10									Read 7:Lum
					6200									Read 8:Lum
					6688									Read 9:Lum
					6694									Read 10:Lum
					7024									Read 11:Lum
					7014									Read 12:Lum
					7079									Read 13:Lum
					7072									Read 14:Lum
	G			250										Read 1:Lum
				286										Read 2:Lum
				273										Read 3:Lum
				290										Read 4:Lum
				282										Read 5:Lum
				311										Read 6:Lum
					7									Read 7:Lum
					4829									Read 8:Lum
					5311									Read 9:Lum
					5656									Read 10:Lum
					5969									Read 11:Lum
					5974									Read 12:Lum
					5969									Read 13:Lum
					6224									Read 14:Lum
	H			9										Read 1:Lum
				10										Read 2:Lum
				7										Read 3:Lum
				7										Read 4:Lum
				7										Read 5:Lum
				7										Read 6:Lum
					8									Read 7:Lum
					5776									Read 8:Lum
					6167									Read 9:Lum
					6410									Read 10:Lum
					6606									Read 11:Lum
					6681									Read 12:Lum
					6732									Read 13:Lum
					6766									Read 14:Lum

## Sheet: Sheet1
		3	4
		6947			7737
		7357
		7663
		7671
		7871
		8123
			20
			6627			7322.2
			7170
			7287
			7360
			7399
			7395
			7481
		2328			2916
		2619
		2785
		2821
		3086
		3269
			21
			6249			7011.2
			6737
			7084
			6983
			7070
			7182
			7414
		1119			1351
		1222
		1332
		1320
		1432
		1449
			15
			5458			6349.2
			5958
			6221
			6493
			6588
			6486
			6682
		366			467
		389
		459
		476
		500
		511
			10
			6200			6899.8
			6688
			6694
			7024
			7014
			7079
			7072
		250			288.4
		286
		273
		290
		282
		311
			7
			4829			5775.8
			5311
			5656
			5969
			5974
			5969
			6224
		9
		10
		7
		7
		7
		7
			8
			5776			6519.2
			6167
			6410
			6606
			6681
			6732
			6766

## Sheet: Sheet2
							MG/L
		7737			μM		ng/ul
			7322.2	c1	8.97506	4.42499	442.499	0.0202826	20.2826
		2916								7737	10
			7011.2	c2	8.57076	4.07065	407.065	0.021055	21.055
		1351								2916	3
			6349.2	c3	7.71016	4.15924	415.924	0.0185374	18.5374
										1351	1
		467
			6899.8	t+l	8.42594	4.9565	495.65	0.0169998	16.9998
		288.4								467	0.3
			5775.8	t+l	6.96474	4.51358	451.358	0.0154306	15.4306
			6519.2	t+l	7.93116	4.9565	495.65	0.0160015	16.0015	288.4	0.1
											UMOL/L	UG/ML
												MG/L
