# Supplementary material for: Nucleolin myocardial-specific knockout exacerbates glucose metabolism disorder in endotoxemia-induced myocardial injury
Source: PeerJ. 2024 May 20;12:e17414. doi: 10.7717/peerj.17414 (PMC11114111; doi:10.7717/peerj.17414)
Supplement: Supplemental Information 2 [file peerj-12-17414-s002.zip › 3ab/3B.xlsx]

## Sheet: 板 1 - Sheet1
软件版本	3.05.11
实验文件路径:	D:\唐玉婷\20210415-atp\20210415-lactate.xpt
方案文件路径:
板编号	板 1
日期	2021-04-15
时间	21:30:57
检测仪类型:	Synergy H1
检测仪序列号:	190516B
检测类型	检测仪
程序详细信息
板类型	96 WELL PLATE
完成后弹出板
检测	吸收光 终点
	A3..H4
	波长: 530
	检测速度: 正常, 延迟: 100 msec, 测量值/数据点: 8
结果
实际温度:	20.4
		1	2	3	4	5	6	7	8	9	10	11	12
	A			0.073	0.044									530
	B			0.124	0.048									530
	C			0.179	0.215									530
	D			0.171	0.17									530
	E			0.232	0.266									530
	F			0.252	0.23									530
	G			0.05	0.233									530
	H			0.048	0.195									530
			BLANK	0.073
				0.124	0.051	1	0.051	1
				0.179	0.106	2
				0.171	0.098	3
				0.232	0.159	4	0.159	4
				0.252	0.179	5	0.179	5
						LACTATE mmol/L
			c1	0.195	0.122	3.10298
			c2	0.215	0.142	3.70478
			c3	0.17	0.097	2.35073
			tnf+LPS	0.266	0.193	5.23937
				0.23	0.157	4.15613
				0.233	0.16	4.2464
