# Supplementary material for: Nucleolin myocardial-specific knockout exacerbates glucose metabolism disorder in endotoxemia-induced myocardial injury
Source: PeerJ. 2024 May 20;12:e17414. doi: 10.7717/peerj.17414 (PMC11114111; doi:10.7717/peerj.17414)
Supplement: Supplemental Information 2 [file peerj-12-17414-s002.zip › 4a/4a.xlsx]

## Sheet: 板 1 - Sheet1
软件版本	3.05.11
实验文件路径:	D:\唐玉婷\20201114-atp.xpt
方案文件路径:
板编号	板 1
日期	2020-11-14
时间	13:22:09
检测仪类型:	Synergy H1
检测仪序列号:	190516B
检测类型	检测仪
程序详细信息
板类型	96 WELL PLATE
完成后弹出板
检测	发光 终点
	A9..H9
	积分时间: 0:01.00 (MM:SS.ss)
	滤光片组 1
	发射: 全光
	光学元件: 顶部, 增益: 135
	检测速度: 正常, 延迟: 100 msec
	扩展动态范围
	检测高度: 1 mm
出板/进板	1
检测	发光 终点
	A10..H10
	积分时间: 0:01.00 (MM:SS.ss)
	滤光片组 1
	发射: 全光
	光学元件: 顶部, 增益: 135
	检测速度: 正常, 延迟: 100 msec
	扩展动态范围
	检测高度: 1 mm
出板/进板	2
检测	发光 终点
	A11..H11
	积分时间: 0:01.00 (MM:SS.ss)
	滤光片组 1
	发射: 全光
	光学元件: 顶部, 增益: 135
	检测速度: 正常, 延迟: 100 msec
	扩展动态范围
	检测高度: 1 mm
结果
实际温度:	21.1
实际温度:	21.2
实际温度:	21.2
		1	2	3	4	5	6	7	8	9	10	11	12
	A									3099				Read 1:Lum
											4231			Read 2:Lum
												6811		Read 3:Lum
	B									1412				Read 1:Lum
											3476			Read 2:Lum
												4996		Read 3:Lum
	C									429				Read 1:Lum
											3364			Read 2:Lum
												3635		Read 3:Lum
	D									165				Read 1:Lum
											1984			Read 2:Lum
												3108		Read 3:Lum
	E									53				Read 1:Lum
											1501			Read 2:Lum
												2166		Read 3:Lum
	F									6				Read 1:Lum
											1653			Read 2:Lum
												3310		Read 3:Lum
	G									7				Read 1:Lum
											7			Read 2:Lum
												20		Read 3:Lum
	H									7				Read 1:Lum
											8			Read 2:Lum
												5		Read 3:Lum
					3099	10
					1412	3
					429	1
					165	0.3
					53	0.1
					6	0.03
						nM	562	nmol/mg
				nc	4231	13.7854	1078.02	12.7876
					3476	11.1429	840.315	13.2604
					3364	10.7509	878.133	12.2429
				nc+tl	1984	5.9209	915.95	6.46422
					1501	4.2304	840.315	5.0343
					1653	4.7624	780.888	6.0987
				lvncl	6811	22.8154	1024	22.2807
					4996	16.4629	964.572	17.0676
					3635	11.6994	921.353	12.6981
				lvncl+tl	3108	9.8549	1196.88	8.23382
					2166	6.5579	861.925	7.60843
					3310	10.5619	1002.39	10.5367
