# Supplementary material for: Nucleolin myocardial-specific knockout exacerbates glucose metabolism disorder in endotoxemia-induced myocardial injury
Source: PeerJ. 2024 May 20;12:e17414. doi: 10.7717/peerj.17414 (PMC11114111; doi:10.7717/peerj.17414)
Supplement: Supplemental Information 2 [file peerj-12-17414-s002.zip › 4b/4b.xlsx]

## Sheet: 板 1 - Sheet1
软件版本	3.05.11
实验文件路径:	D:\唐玉婷\20201113-atp.xpt
方案文件路径:
板编号	板 1
日期	2020-11-13
时间	22:38:39
检测仪类型:	Synergy H1
检测仪序列号:	190516B
检测类型	检测仪
程序详细信息
板类型	96 WELL PLATE
完成后弹出板
检测	发光 终点
	A5..H7
	积分时间: 0:01.00 (MM:SS.ss)
	滤光片组 1
	发射: 全光
	光学元件: 顶部, 增益: 135
	检测速度: 正常, 延迟: 100 msec
	扩展动态范围
	检测高度: 1 mm
出板/进板	1
检测	发光 终点
	A5..H7
	积分时间: 0:01.00 (MM:SS.ss)
	滤光片组 1
	发射: 全光
	光学元件: 顶部, 增益: 135
	检测速度: 正常, 延迟: 100 msec
	扩展动态范围
	检测高度: 1 mm
出板/进板	2
检测	发光 终点
	A5..H7
	积分时间: 0:01.00 (MM:SS.ss)
	滤光片组 1
	发射: 全光
	光学元件: 顶部, 增益: 135
	检测速度: 正常, 延迟: 100 msec
	扩展动态范围
	检测高度: 1 mm
结果
实际温度:	21.7
实际温度:	21.7
实际温度:	21.7
		1	2	3	4	5	6	7	8	9	10	11	12
	A					3960	21	7						Read 1:Lum
						6730	8669	32						Read 2:Lum
						8019	10828	6548						Read 3:Lum
	B					1705	28	8						Read 1:Lum
						2948	6736	57						Read 2:Lum
						3479	9948	5660						Read 3:Lum
	C					550	17	10						Read 1:Lum
						1112	7205	60						Read 2:Lum
						1410	10128	5725						Read 3:Lum
	D					189	15	8						Read 1:Lum
						372	5135	60						Read 2:Lum
						423	8830	4379						Read 3:Lum
	E					74	7	5						Read 1:Lum
						191	5869	52						Read 2:Lum
						182	8952	4196						Read 3:Lum
	F					26	6	9						Read 1:Lum
						54	6155	25						Read 2:Lum
						72	9618	64						Read 3:Lum
	G					7	7	7						Read 1:Lum
						13	13	12						Read 2:Lum
						4577	30	23						Read 3:Lum
	H					8	7	7						Read 1:Lum
						8	6	9						Read 2:Lum
						13	19	10						Read 3:Lum
						3960	10
						1705	3
						550	1
						189	0.3
						74	0.1
						26	0.03
					nc	8669	17.035	656.63	25.9431
						6736	13.169	597.203	22.0511
						7205	14.107	651.228	21.6622
					nc+tnf+lps	5135	9.967	618.813	16.1067
						5869	11.435	694.447	16.4663
						6155	12.007	764.68	15.702
					siC23	6548	12.793	662.033	19.3238
						5660	11.017	656.63	16.7781
						5725	11.147	624.215	17.8576
					siC23+TNF+lps	4379	8.455	678.24	12.4661
						4196	8.089	591.8	13.6685
						4577	8.851	705.252	12.5501
