# Supplementary material for: Nucleolin myocardial-specific knockout exacerbates glucose metabolism disorder in endotoxemia-induced myocardial injury
Source: PeerJ. 2024 May 20;12:e17414. doi: 10.7717/peerj.17414 (PMC11114111; doi:10.7717/peerj.17414)
Supplement: Supplemental Information 2 [file peerj-12-17414-s002.zip › 4b/protein concentration.xlsx]

## Sheet: 板 1 - Sheet1
软件版本	3.05.11
实验文件路径:	D:\唐玉婷\20201114-562.xpt
方案文件路径:
板编号	板 1
日期	2020-11-14
时间	21:50:33
检测仪类型:	Synergy H1
检测仪序列号:	190516B
检测类型	检测仪
程序详细信息
板类型	96 WELL PLATE
完成后弹出板
检测	吸收光 终点
	A4..H8
	波长: 562
	检测速度: 正常, 延迟: 100 msec, 测量值/数据点: 8
结果
实际温度:	21.7
		1	2	3	4	5	6	7	8	9	10	11	12
	A				0.046	0.102	0.31	0.281	0.239					562
	B				0.048	0.156	0.266	0.332	0.252					562
	C				0.048	0.22	0.273	0.27	0.233					562
	D				0.048	0.3	0.28	0.296	0.232					562
	E				0.047	0.403	0.266	0.232	0.226					562
	F				0.046	0.44	0.255	0.221	0.236					562
	G				0.047	0.586	0.3	0.231	0.22					562
	H				0.046	0.047	0.289	0.225	0.241					562
				0.102	0
				0.156	100
				0.22	200
				0.3	400
				0.403	600
				0.44	800
				0.586	1000
			nc	0.31	431.21	1078.02
				0.266	336.126	840.315
				0.273	351.253	878.133
			nc+tl	0.28	366.38	915.95
				0.266	336.126	840.315
				0.255	312.355	780.888
			lvncl	0.3	409.6	1024
				0.289	385.829	964.572
				0.281	368.541	921.353
			lvncl+tl	0.332	478.752	1196.88
				0.27	344.77	861.925
				0.296	400.956	1002.39
			nc	0.232	262.652	656.63
				0.221	238.881	597.203
				0.231	260.491	651.228
			nc+tl	0.225	247.525	618.813
				0.239	277.779	694.447
				0.252	305.872	764.68
			sincl	0.233	264.813	662.033
				0.232	262.652	656.63
				0.226	249.686	624.215
			sincl+tl	0.236	271.296	678.24
				0.22	236.72	591.8
				0.241	282.101	705.252
