# Supplementary material for: Nucleolin myocardial-specific knockout exacerbates glucose metabolism disorder in endotoxemia-induced myocardial injury
Source: PeerJ. 2024 May 20;12:e17414. doi: 10.7717/peerj.17414 (PMC11114111; doi:10.7717/peerj.17414)
Supplement: Supplemental Information 2 [file peerj-12-17414-s002.zip › 4c-d/4c.xlsx]

## Sheet: 板 1 - Sheet1
软件版本	3.05.11
实验文件路径:	D:\唐玉婷\20210723-LD.xpt
方案文件路径:
板编号	板 1
日期	2021-07-23
时间	22:51:43
检测仪类型:	Synergy H1
检测仪序列号:	190516B
检测类型	检测仪
程序详细信息
板类型	96 WELL PLATE
完成后弹出板
检测	吸收光 终点
	全板
	波长: 530
	检测速度: 正常, 延迟: 100 msec, 测量值/数据点: 8
结果
实际温度:	27.1
		1	2	3	4	5	6	7	8	9	10	11	12
	A	0.212	0.312	0.333	0.262	0.235	0.31	0.333	0.228	0.231	0.312	0.046	0.048	530
	B	0.107	0.32	0.287	0.246	0.262	0.335	0.317	0.244	0.321	0.297	0.048	0.047	530
	C	0.284	0.299	0.305	0.25	0.257	0.325	0.311	0.304	0.307	0.277	0.048	0.047	530
	D	0.304	0.305	0.308	0.235	0.293	0.377	0.36	0.265	0.247	0.298	0.047	0.047	530
	E	0.358	0.312	0.283	0.214	0.324	0.338	0.39	0.282	0.279	0.322	0.048	0.047	530
	F	0.411	0.307	0.268	0.207	0.299	0.288	0.341	0.3	0.308	0.327	0.048	0.047	530
	G	0.037	0.304	0.288	0.214	0.313	0.337	0.283	0.28	0.272	0.038	0.048	0.047	530
	H	0.036	0.316	0.291	0.213	0.336	0.364	0.273	0.278	0.247	0.037	0.047	0.048	530
		0.212	1	0.105	1
	blank	0.107		0
		0.284	2.4	0.177	2.4
		0.304	3.6	0.197	3.6
		0.358	4.8	0.251	4.8
		0.411	6	0.304	6
				mmol/L
		0.312	0.205	3.6176
		0.32	0.213	3.81855
		0.299	0.192	3.29105
		0.305	0.198	3.44176
		0.312	0.205	3.6176
		0.307	0.2	3.492
		0.304	0.197	3.41664
		0.316	0.209	3.71807
		0.333	0.226	4.14509
		0.287	0.18	2.98962
		0.305	0.198	3.44176
		0.308	0.201	3.51712
		0.283	0.176	2.88914
		0.268	0.161	2.51236
		0.288	0.181	3.01474
		0.291	0.184	3.0901
				lactate（mmol/L)
	NC 4	0.262	0.155	2.36165
	NC 5	0.246	0.139	1.95974
	NC 6	0.25	0.143	2.06022
	NC TNF LPS4	0.235	0.128	1.68343
	NC TNF LPS5	0.214	0.107	1.15593
	NC TNF LPS 6	0.207	0.1	0.9801
	LVncl 4	0.214	0.107	1.15593
	LVNCL 5	0.213	0.106	1.13081
	LVNCL 6	0.235	0.128	1.68343
	LVNCL TNF LPS4	0.262	0.155	2.36165
	LVNCL TNF LPS 5	0.257	0.15	2.23605
	LVNCL TNF LPS 6	0.293	0.186	3.14033
				mmol/L
		0.324	0.217	3.91902
		0.299	0.192	3.29105
		0.313	0.206	3.64271
		0.336	0.229	4.22045
		0.31	0.203	3.56736
		0.335	0.228	4.19533
		0.325	0.218	3.94414
		0.377	0.27	5.25033
		0.338	0.231	4.27069
		0.288	0.181	3.01474
		0.337	0.23	4.24557
		0.364	0.257	4.92378
		0.333	0.226	4.14509
		0.317	0.21	3.74319
		0.311	0.204	3.59248
		0.36	0.253	4.82331
		0.39	0.283	5.57688
		0.341	0.234	4.34605
		0.283	0.176	2.88914
		0.273	0.166	2.63795
		0.228	0.121	1.5076
		0.244	0.137	1.9095
		0.304	0.197	3.41664
		0.265	0.158	2.437
		0.282	0.175	2.86402
		0.3	0.193	3.31617
		0.28	0.173	2.81379
		0.278	0.171	2.76355
		0.231	0.124	1.58296
		0.321	0.214	3.84367
		0.307	0.2	3.492
		0.247	0.14	1.98486
		0.279	0.172	2.78867
		0.308	0.201	3.51712
		0.272	0.165	2.61284
		0.247	0.14	1.98486
		0.312	0.205	3.6176
		0.297	0.19	3.24081
		0.277	0.17	2.73843
		0.298	0.191	3.26593
		0.322	0.215	3.86879
		0.327	0.22	3.99438
