# Supplementary material for: Nucleolin myocardial-specific knockout exacerbates glucose metabolism disorder in endotoxemia-induced myocardial injury
Source: PeerJ. 2024 May 20;12:e17414. doi: 10.7717/peerj.17414 (PMC11114111; doi:10.7717/peerj.17414)
Supplement: Supplemental Information 2 [file peerj-12-17414-s002.zip › 4c-d/4d.xlsx]

## Sheet: 板 1 - Sheet1
软件版本	3.05.11
实验文件路径:	D:\唐玉婷\20211203-ATP\20211206-LD.xpt
方案文件路径:
板编号	板 1
日期	2021-12-06
时间	16:49:22
检测仪类型:	Synergy H1
检测仪序列号:	190516B
检测类型	检测仪
程序详细信息
板类型	96 WELL PLATE
完成后弹出板
振板	线性: 0:10 (MM:SS)
	频率: 360 cpm (6 mm)
检测	吸收光 终点
	全板
	波长: 530
	检测速度: 正常, 延迟: 100 msec, 测量值/数据点: 8
结果
实际温度:	19.2
		1	2	3	4	5	6	7	8	9	10	11	12
	A	0.102	0.332	0.267	0.278	0.177	0.239	0.268	0.256	0.059	0.049	0.045	0.049	530
	B	0.399	0.298	0.289	0.263	0.252	0.265	0.298	0.239	0.05	0.052	0.05	0.049	530
	C	0.05	0.224	0.257	0.292	0.249	0.256	0.311	0.25	0.053	0.057	0.05	0.05	530
	D	0.05	0.258	0.247	0.258	0.256	0.289	0.342	0.236	0.062	0.052	0.056	0.052	530
	E	0.057	0.244	0.271	0.274	0.241	0.305	0.226	0.237	0.051	0.051	0.052	0.054	530
	F	0.05	0.216	0.255	0.269	0.24	0.297	0.229	0.261	0.051	0.051	0.052	0.049	530
	G	0.04	0.256	0.272	0.281	0.25	0.267	0.225	0.211	0.05	0.049	0.05	0.048	530
	H	0.917	0.292	0.298	0.286	0.252	0.28	0.239	0.219	0.05	0.049	0.053	0.05	530
	blank	0.399	0.297
					lactate
		0.332	0.23	2.32323	4.64646
		0.298	0.196	1.9798	3.9596
		0.224	0.122	1.23232	2.46465
		0.258	0.156	1.57576	3.15152
		0.244	0.142	1.43434	2.86869
		0.216	0.114	1.15152	2.30303
		0.256	0.154	1.55556	3.11111
		0.292	0.19	1.91919	3.83838
		0.917	0.815	8.23232	16.4646
		0.267	0.165	1.66667	3.33333
		0.289	0.187	1.88889	3.77778
		0.257	0.155	1.56566	3.13131
		0.247	0.145	1.46465	2.92929
		0.271	0.169	1.70707	3.41414
		0.255	0.153	1.54545	3.09091
		0.272	0.17	1.71717	3.43434
		0.298	0.196	1.9798	3.9596
		0.278	0.176	1.77778	3.55556
		0.263	0.161	1.62626	3.25253
		0.292	0.19	1.91919	3.83838
		0.258	0.156	1.57576	3.15152
		0.274	0.172	1.73737	3.47475
		0.269	0.167	1.68687	3.37374
		0.281	0.179	1.80808	3.61616
		0.286	0.184	1.85859	3.71717
		0.177	0.075	0.757576	1.51515
		0.252	0.15	1.51515	3.0303
		0.249	0.147	1.48485	2.9697
		0.256	0.154	1.55556	3.11111
		0.241	0.139	1.40404	2.80808
		0.24	0.138	1.39394	2.78788
		0.25	0.148	1.49495	2.9899
		0.252	0.15	1.51515	3.0303
	nc	0.239	0.137	1.38384	2.76768
		0.265	0.163	1.64646	3.29293
		0.256	0.154	1.55556	3.11111
	nc+tnf+lps	0.289	0.187	1.88889	3.77778
		0.305	0.203	2.05051	4.10101
		0.297	0.195	1.9697	3.93939
	sincl	0.267	0.165	1.66667	3.33333
		0.28	0.178	1.79798	3.59596
		0.268	0.166	1.67677	3.35354
	sincl+tnf+lps	0.298	0.196	1.9798	3.9596
		0.311	0.209	2.11111	4.22222
		0.342	0.24	2.42424	4.84848
		0.226	0.124	1.25253	2.50505
		0.229	0.127	1.28283	2.56566
		0.225	0.123	1.24242	2.48485
		0.239	0.137	1.38384	2.76768
		0.256	0.154	1.55556	3.11111
		0.239	0.137	1.38384	2.76768
		0.25	0.148	1.49495	2.9899
		0.236	0.134	1.35354	2.70707
		0.237	0.135	1.36364	2.72727
		0.261	0.159	1.60606	3.21212
		0.211	0.109	1.10101	2.20202
		0.219	0.117	1.18182	2.36364

## Sheet: Sheet1
		3.07718	3.7817	2.93144	3.60642	3.35582	3.96428	2.94525	3.28388
		3.29095	3.68996	3.00481	3.24582	3.33872		3.35352	3.42286
		3.11108	3.705			3.58848	3.68996	3.10568	3.54884
							4.10294
		6.15436	7.5634	5.86288	7.21283	6.71164	7.92855	5.89051	6.56777
		6.5819	7.37992	6.00963	6.49164	6.67743		6.70704	6.84571
		6.22215	7.40999			7.17695	7.37992	6.21137	7.09768
							8.20587
